# Supplementary material for: Phospholipase C Beta 2 as a Key Regulator of Tumor Progression and Epithelial-Mesenchymal Transition via PI3K/AKT Signaling in Renal Cell Carcinoma
Source: Biomedicines. 2025 Jan 26;13(2):304. doi: 10.3390/biomedicines13020304 (PMC11853330; doi:10.3390/biomedicines13020304)
Supplement: Supplementary file 1 [file biomedicines-13-00304-s001.zip]

Archive with 3 entries (3 files):
- STR analysis.pdf
- Supplementary Table S1.xlsx
- Supplementary Table S2.xlsx
