# Supplementary material for: Phospholipase C Beta 2 as a Key Regulator of Tumor Progression and Epithelial-Mesenchymal Transition via PI3K/AKT Signaling in Renal Cell Carcinoma
Source: Biomedicines. 2025 Jan 26;13(2):304. doi: 10.3390/biomedicines13020304 (PMC11853330; doi:10.3390/biomedicines13020304)
Supplement: Supplementary file 1 [file biomedicines-13-00304-s001.zip › Supplementary Table S1.xlsx]

## Sheet: Primary Antibody Information
Antibody	Catalog_Info	Dilution
E-cadherin Antibody	Affinity Biosciences Cat# AF0131, RRID:AB_2833315.	1:1,000
PI3K Antibody	Affinity Biosciences Cat# AF6241, RRID:AB_2835340.	1:2,000
Phospho-PI3K Antibody	Affinity Biosciences Cat# AF3241, RRID:AB_2834667.	1:1,000
AKT Antibody	60203-2-Ig, ProteinTech, Wuhan, China	1:2,000
Phospho-AKT (Ser473)	66444-1-Ig, ProteinTech, Wuhan, China	1:1,000
Vimentin Antibody	Catalog# R1308-6,HUABIO,China	1:1,000
N-Cadherin Antibody	Catalog# M1304-1,,HUABIO,China	1:1,000
PLCB2 Antibody	Catalog#HA500399,HUABIO,China	1:1,000
Beta Actin Antibody	81115-1-RR, ProteinTech, Wuhan, China	1:20,000
Protein Ladder	Catalog#WJ103,EpiZyme,Shanghai,China
