# Supplementary material for: Phospholipase C Beta 2 as a Key Regulator of Tumor Progression and Epithelial-Mesenchymal Transition via PI3K/AKT Signaling in Renal Cell Carcinoma
Source: Biomedicines. 2025 Jan 26;13(2):304. doi: 10.3390/biomedicines13020304 (PMC11853330; doi:10.3390/biomedicines13020304)
Supplement: Supplementary file 1 [file biomedicines-13-00304-s001.zip › Supplementary Table S2.xlsx]

## Sheet: Mechanisms of action of inhibit
inhibitors	mechanisms of action
Tacrine	Acetylcholinesterase inhibitor, Acetylcholine release stimulant, Butyrylcholinesterase inhibitor, Potassium channel antagonist
Etilefrine	Adrenergic receptor agonist
Norcyclobenzaprine	Adrenergic receptor agonist, Serotonin receptor antagonist
Doxazosin	Adrenergic receptor antagonist
Labetalol	Adrenergic receptor antagonist
Practolol	Adrenergic receptor antagonist
Ifenprodil	Adrenergic receptor antagonist, Glutamate receptor antagonist
Cyproterone	Androgen receptor antagonist, Progesterone receptor agonist, Testosterone receptor antagonist
Lansoprazole	ATPase inhibitor
Rolitetracycline	Bacterial 30S ribosomal subunit inhibitor
Cycloserine	Bacterial cell wall synthesis inhibitor
Meropenem	Bacterial cell wall synthesis inhibitor
Nafcillin	Bacterial cell wall synthesis inhibitor
Calmidazolium	Calcium channel blocker, Calmodulin antagonist
Ricinine	Casein kinase inhibitor
Tenoxicam	Cyclooxygenase inhibitor
Domperidone	Dopamine receptor antagonist
Levomepromazine	Dopamine receptor antagonist
Piperacetazine	Dopamine receptor antagonist
Pyrazinamide	Fatty acid synthase inhibitor
Thiostrepton	FOXM1 inhibitor, Protein synthesis inhibitor
Piperlongumine	Glutathione transferase inhibitor
Ebselen	H+/K+-ATPase inhibitor, Cyclooxygenase inhibitor, Glutathione peroxidase agonist, Nitric oxide synthase inhibitor
Scriptaid	HDAC inhibitor
Betahistine	Histamine receptor agonist, Histamine receptor antagonist
Ketotifen	Histamine receptor agonist, Histamine receptor ligand, Leukotriene receptor antagonist, Phosphodiesterase inhibitor
Levocabastine	Histamine receptor antagonist
Repaglinide	Insulin secretagogue
Pargyline	Monoamine oxidase inhibitor
NU-1025	PARP inhibitor, DNA dependent protein kinase inhibitor
Zaprinast	Phosphodiesterase inhibitor
Bezafibrate	PPAR receptor agonist
Megestrol	Progesterone receptor agonist
Megestrol.1	Progesterone receptor agonist
Dinoprostone	Prostanoid receptor agonist
Emetine	Protein synthesis inhibitor
Isotretinoin	Retinoid receptor agonist
Fasudil	Rho associated kinase inhibitor
Sertaconazole	Sterol demethylase inhibitor
Ellipticine	Topoisomerase inhibitor
